# Supplementary material for: A Simulation Approach to Assessing Sampling Strategies for Insect Pests: An Example with the Balsam Gall Midge
Source: PLoS One. 2013 Dec 23;8(12):e82618. doi: 10.1371/journal.pone.0082618 (PMC3871163; doi:10.1371/journal.pone.0082618)
Supplement: Dataset S1 — Sample dataset (for our site G). (CSV) [file pone.0082618.s007.csv]

Site	Tree	Percent_galled	Lat_m_46	Long_m_67
G	1	2.997120516	23118.49659	14914.20635
G	2	0.155011603	23134.6152	14914.82073
G	3	1.93760167	23148.73969	14913.20296
G	4	0.671753859	23166.73905	14908.26089
G	5	0.354148594	23179.08395	14905.33023
G	6	1.492175529	23194.30776	14900.46457
G	7	11.8291901	23210.42638	14899.08066
G	8	13.57318727	23212.09482	14883.02336
G	9	0.814915452	23199.08744	14884.87346
G	10	1.793322222	23185.74659	14881.7097
G	11	0.930794498	23171.51873	14881.86484
G	12	1.223866623	23158.96041	14886.65254
G	13	1.159132691	23146.0653	14890.58582
G	14	4.311197945	23125.72612	14895.29557
G	15	0.36012858	23114.16376	14892.598
G	16	0.969881071	23112.83212	14880.70708
G	17	0	23123.38742	14880.01474
G	18	4.796596575	23142.40385	14879.62651
G	19	5.786023536	23165.40742	14870.05805
G	20	1.486686536	23177.41662	14868.97825
G	21	4.997291052	23189.75263	14867.50944
G	22	8.170100884	23199.86997	14868.05281
G	23	1.874964844	23209.86727	14863.65334
G	24	2.921026465	23209.64385	14851.68524
G	25	1.503348521	23197.42011	14851.91833
G	26	11.00142547	23184.86069	14853.07609
G	27	1.8683178	23166.96359	14853.54151
G	28	11.04841603	23156.74287	14863.42102
G	29	3.068961211	23151.51524	14853.61946
G	30	0.545941749	23133.50588	14855.15928
G	31	0.12495842	23121.39441	14853.76843
G	32	0	23110.27889	14852.46171
G	33	2.628950861	23103.04935	14842.96425
G	34	2.449435276	23115.05856	14842.34987
G	35	1.158613818	23126.83545	14843.19735
G	36	0	23138.28555	14844.82129
G	37	4.178956556	23155.96034	14841.88368
G	38	0	23174.96676	14844.5882
G	39	0.380357719	23188.85783	14840.49283
G	40	1.936725971	23202.19978	14842.11678
G	41	6.161342137	23213.98557	14843.74072
G	42	2.77622001	23220.76826	14836.17131
G	43	2.784719535	23206.64377	14831.15746
G	44	1.90762292	23187.19939	14829.61147
G	45	2.970900034	23165.96653	14832.47113
G	46	5.367174986	23141.50905	14830.76923
G	47	0	23129.06189	14828.84118
G	48	0.088816722	23116.61473	14827.83856
G	49	0.948107246	23104.82895	14825.36714
G	50	0.738607455	23099.60132	14816.33588
G	51	1.657369261	23114.94629	14817.41645
G	52	0.952726505	23125.94955	14818.5742
G	53	0	23138.28555	14820.04301
G	54	1.425622427	23169.8514	14817.11234
G	55	13.83831004	23181.86061	14819.49964
G	56	1.018003094	23196.861	14819.42168
G	57	3.011982986	23217.54476	14821.66001
G	58	3.583709175	23231.66036	14824.36452
G	59	0.133410516	23237.6594	14809.69808
G	60	0.440080954	23225.76246	14806.30199
G	61	4.207219816	23213.76215	14804.29599
G	62	7.152872897	23197.86695	14803.90776
G	63	1.958855959	23185.53206	14803.75956
G	64	0.366434994	23173.0749	14801.52124
G	65	0.844892162	23146.9601	14799.74215
G	66	2.279872601	23137.28849	14798.50644
G	67	1.859316213	23122.83831	14797.27073
G	68	0	23113.1667	14795.96401
G	69	0.521174947	23102.05229	14794.26211
G	70	1.665763684	23089.49287	14792.87126
G	71	0.257156306	23087.48985	14780.67623
G	72	0	23098.38084	14782.61046
G	73	1.03681631	23110.39115	14783.53589
G	74	0	23121.83236	14784.38337
G	75	0	23134.06499	14786.69965
G	76	0.648562387	23144.95708	14788.24564
G	77	0.88548402	23166.41337	14787.23608
G	78	0.495297399	23187.41392	14786.69965
G	79	0	23200.75588	14786.85479
G	80	0.363373413	23213.8733	14789.94059
G	81	0.46064062	23228.77143	14792.4892
G	82	2.913582832	23238.99215	14796.88867
G	83	0.213802947	23248.43923	14800.89991
G	84	14.82352431	23255.8933	14788.93798
G	85	1.645881018	23242.99818	14784.69365
G	86	0	23229.99192	14786.31142
G	87	0.240532028	23209.2059	14776.82014
G	88	0.913817156	23195.09141	14776.89809
G	89	1.050491214	23179.19622	14776.43267
G	90	0.262158244	23167.18701	14773.8833
G	91	1.447736832	23155.28896	14774.8149
G	92	1.570364089	23144.06228	14773.50201
G	93	0	23131.3917	14770.95263
G	94	0	23119.39139	14770.5644
G	95	0	23107.60561	14769.40664
G	96	0.0988904	23094.38481	14767.63373
G	97	3.578632043	23083.37155	14766.55316
G	98	0.299553059	23081.04285	14753.27834
G	99	0.597277371	23092.71637	14756.06004
G	100	0.410604097	23104.05531	14756.98547
G	101	2.968299746	23115.8322	14758.60247
G	102	0	23128.39163	14759.76022
G	103	0	23139.72946	14760.38155
G	104	0	23150.62155	14760.38155
G	105	2.432976326	23172.52579	14761.07389
G	106	3.274821444	23184.97295	14761.68827
G	107	3.451694329	23195.75278	14761.53931
G	108	0	23208.53563	14759.99332
G	109	1.693087908	23220.20915	14758.83556
G	110	0.402905919	23231.98604	14761.22903
G	111	4.474122792	23244.55436	14765.00717
G	112	1.363416203	23253.33117	14769.25768
G	113	1.458442944	23304.35029	14747.25492
G	114	0.711358474	23286.45319	14751.11719
G	115	0.13881364	23271.67622	14753.97067
G	116	9.386205184	23252.55753	14751.04001
G	117	7.11440432	23239.55126	14753.04524
G	118	1.953134537	23223.32149	14748.26448
G	119	1.676487917	23212.20597	14746.87363
G	120	0.335971418	23200.0845	14748.87887
G	121	5.598638044	23186.41686	14750.26972
G	122	0.137639694	23174.8545	14751.88749
G	123	3.002679619	23157.85109	14750.26972
G	124	0.193376469	23147.28578	14748.10934
G	125	0	23137.28849	14748.41345
G	126	0.766777335	23126.06181	14746.71772
G	127	0.096880083	23113.27897	14744.86763
G	128	0.26596636	23102.27571	14744.86763
G	129	1.994576825	23091.48699	14742.77827
G	130	0.529303289	23078.70414	14740.46893
G	131	0.108807298	23077.81935	14727.96285
G	132	0.140007784	23087.37758	14729.81372
G	133	2.542007737	23099.71359	14730.89352
G	134	0.237409539	23111.49937	14731.5928
G	135	1.067799647	23122.05578	14732.20719
G	136	0	23133.61814	14735.0599
G	137	0	23148.18058	14735.44813
G	138	0	23158.62473	14737.45413
G	139	0	23175.07792	14741.23845
G	140	0.855014987	23182.30856	14741.00536
G	141	0.453416962	23195.52936	14736.83898
G	142	2.851235962	23210.87433	14735.9915
G	143	0.384473622	23226.2093	14736.45075
G	144	6.904244371	23238.881	14739.45937
G	145	1.538885324	23257.3372	14736.7618
G	146	4.615584375	23271.00485	14734.83375
G	147	1.93537961	23281.78468	14731.81895
G	148	2.521628408	23297.5676	14729.35371
G	149	2.026690663	23298.57356	14711.29118
G	150	1.444064696	23282.67948	14712.60484
G	151	0.466880654	23267.67019	14717.6187
G	152	0	23253.33117	14719.08673
G	153	0	23238.43304	14724.72191
G	154	0.090798737	23219.53888	14727.49744
G	155	0	23206.53261	14724.95501
G	156	4.93135111	23192.97613	14726.572
G	157	0.803376179	23180.85465	14728.11877
G	158	2.204854097	23166.73905	14722.94283
G	159	0.641202218	23155.96034	14722.17331
G	160	0.95451515	23145.84188	14721.94021
G	161	0	23134.72636	14720.55554
G	162	1.767512068	23123.38742	14719.77907
G	163	0.634116012	23113.71692	14719.54597
G	164	1.458634724	23102.27571	14719.31982
G	165	0.168518091	23088.48691	14718.6985
G	166	1.716724368	23078.04277	14717.69588
G	167	0	23070.92439	14703.8059
G	168	1.288184259	23079.93352	14704.42105
G	169	0	23090.71335	14705.19058
G	170	0.072876285	23100.83181	14705.88909
G	171	0.094306268	23112.49643	14707.27376
G	172	9.805512998	23126.3975	14708.58743
G	173	0	23137.72644	14709.20799
G	174	3.255206296	23151.18066	14710.90294
G	175	0.604133811	23164.74604	14711.90556
G	176	0.55842984	23171.40757	14697.39502
G	177	0.112053519	23158.18677	14697.62812
G	178	1.744491862	23147.50921	14693.69406
G	179	3.171868258	23134.94978	14694.54154
G	180	0.11716231	23124.50564	14693.46174
G	181	3.428132628	23111.49937	14692.7694
G	182	0.114416764	23100.04928	14691.14546
G	183	0.285546344	23088.59807	14690.83518
G	184	0.13277393	23078.15393	14689.75461
G	185	0.25465101	23068.48342	14689.37255
G	186	1.177656344	23064.47739	14676.63415
G	187	0	23073.70994	14677.79268
G	188	2.1325099	23085.82252	14678.87248
G	189	0.332346928	23097.27262	14678.95043
G	190	1.268235465	23109.9432	14679.87587
G	191	1.734813766	23122.16694	14680.80053
G	192	0.11154155	23134.6152	14680.72334
G	193	0.395098565	23146.9601	14682.19138
G	194	0.866110191	23158.4102	14683.42709
G	195	1.297124775	23168.74318	14683.42709
G	196	0.977030883	23187.08824	14684.97385
G	197	1.553966983	23199.53539	14684.81794
G	198	4.0380675	23203.308	14699.09615
G	199	0.431150261	23213.20304	14711.13604
G	200	1.630292929	23189.41694	14715.69065
