# Supplementary material for: A Simulation Approach to Assessing Sampling Strategies for Insect Pests: An Example with the Balsam Gall Midge
Source: PLoS One. 2013 Dec 23;8(12):e82618. doi: 10.1371/journal.pone.0082618 (PMC3871163; doi:10.1371/journal.pone.0082618)
Supplement: Software S1 — R scripts used in our analysis. (TXT) [file pone.0082618.s008.txt]

R scripts used in our analyses (samples for only one site�s data):

1. Testing for spatial autocorrelation: Mantel.R

#Mantel.R
install.packages("ade4")
library(ade4)
siteAdata<-read.csv("c:/data/site A input.csv", header=TRUE)
tree.distances <-dist(cbind(siteAdata$Lat_m_46, siteAdata$Long_m_66))
infest.distances <-dist(siteAdata$Percent_galled)
mantel.rtest(tree.distances, infest.distances, nrepet=9999)

2. Visualizing spatial autocorrelation: Variogram.R

#Variogram.R
install.packages("geoR")
library(geoR)
siteAdata<-read.csv("c:/data/site A input.csv", header=TRUE)
tree.distances <-dist(cbind(siteAdata$Lat_m_46, siteAdata$Long_m_66))
summary(tree.distances)
breaks <- seq(0, 400, length.out = 41)
variogramA <- variog(coords=siteAdata[,11:12], data=siteAdata[,6], breaks=breaks)
variogramA.summary <- cbind(c(1:40), variogramA$v, variogramA$n)
colnames(variogramA.summary)<- c("lag", "semi-variance", "# pairs")
variogramA.summary
plot(variogramA, type="b", main = "Variogram: Site A infestation")

3. Fit to standard statistical distributions and assess goodness-of-fit: Normal.R, NegBin.R

#Normal.R
siteAdata<-read.csv("c:/data/site A input.csv", header=TRUE)
Apercent.galling <-siteAdata[,6]
mean(Apercent.galling)
var(Apercent.galling)
sd(Apercent.galling)
shapiro.test(Apercent.galling)
hist(Apercent.galling, breaks=20)


#Negbin.R
install.packages("MASS")
library(MASS)
  result<-fitdistr(siteAdata, "negative binomial")
  result
install.packages("vcd")
library(vcd)
siteAdata<-read.csv("c:/data/site A input.csv", header=TRUE)
Apercent.galling <-siteAdata[,6]
rounded <-round(Apercent.galling)
gf1<-goodfit(rounded,type="nbinomial")
gf1
summary(gf1)
plot(gf1)

5. Test ability to estimate negative-binomial k for subsamples: SubSampleK.R

#SubSampleK.R
install.packages("MASS")
library(MASS)
siteAdata<-read.csv("c:/data/site A input.csv", header=TRUE)
percentgalled <-round(siteAdata[,6])
  result<-fitdistr(siteAdata, "negative binomial")
  result
kestimates<-numeric(100)
for(i in 1:100)
  {
  subsample<-sample(percentgalled,20, replace=T)
  result<-fitdistr(subsample, "negative binomial")
  kestimates[i]<-coef(result)[1]
  }
write(kestimates, "/data/siteAresamplingK20s.txt", sep="\n")
for(i in 1:100)
  {
  subsample<-sample(percentgalled,50, replace=T)
  result<-fitdistr(subsample, "negative binomial")
  kestimates[i]<-coef(result)[1]
  }
write(kestimates, "/data/siteAresamplingK50s.txt", sep="\n")
for(i in 1:100)
  {
  subsample<-sample(percentgalled,100, replace=T)
  result<-fitdistr(subsample, "negative binomial")
  kestimates[i]<-coef(result)[1]
  }
write(kestimates, "/data/siteAresamplingK100s.txt", sep="\n")
