# Supplementary material for: A Simulation Approach to Assessing Sampling Strategies for Insect Pests: An Example with the Balsam Gall Midge
Source: PLoS One. 2013 Dec 23;8(12):e82618. doi: 10.1371/journal.pone.0082618 (PMC3871163; doi:10.1371/journal.pone.0082618)
Supplement: Software S2 — Zipped executable version of software InfestSample version 1.10. (ZIP) [file pone.0082618.s009.zip]

Archive with 5 entries (4 files):
- InfestSample110/Help/
- InfestSample110/Help/InfestSampleHelp.htm
- InfestSample110/InfestSample 1.10.exe
- InfestSample110/InfestSample 1.10.pdb
- InfestSample110/InfestSample 1.10.xml
