# Supplementary material for: A Simulation Approach to Assessing Sampling Strategies for Insect Pests: An Example with the Balsam Gall Midge
Source: PLoS One. 2013 Dec 23;8(12):e82618. doi: 10.1371/journal.pone.0082618 (PMC3871163; doi:10.1371/journal.pone.0082618)
Supplement: Software S2 — Zipped executable version of software InfestSample version 1.10. (ZIP) [file pone.0082618.s009.zip › InfestSample110/InfestSample 1.10.xml]

<?xml version="1.0"?>
<doc>
<assembly>
<name>
InfestSample1.10
</name>
</assembly>
<members>
<member name="P:WindowsApplication1.My.Resources.Resources.ResourceManager">
	<summary>
  Returns the cached ResourceManager instance used by this class.
</summary>
</member><member name="P:WindowsApplication1.My.Resources.Resources.Culture">
	<summary>
  Overrides the current thread's CurrentUICulture property for all
  resource lookups using this strongly typed resource class.
</summary>
</member><member name="T:WindowsApplication1.My.Resources.Resources">
	<summary>
  A strongly-typed resource class, for looking up localized strings, etc.
</summary>
</member>
</members>
</doc>
