# Supplementary material for: A Simulation Approach to Assessing Sampling Strategies for Insect Pests: An Example with the Balsam Gall Midge
Source: PLoS One. 2013 Dec 23;8(12):e82618. doi: 10.1371/journal.pone.0082618 (PMC3871163; doi:10.1371/journal.pone.0082618)
Supplement: Software S3 — Text-file source code of software InfestSample version 1.10. (TXT) [file pone.0082618.s010.txt]

Public Class Form1

    Private Sub Form1_Load(ByVal sender As System.Object, ByVal e As System.EventArgs) Handles MyBase.Load

    End Sub

    Private Sub Label3_Click(ByVal sender As System.Object, ByVal e As System.EventArgs) Handles Label3.Click

    End Sub

    Private Sub Label1_Click(ByVal sender As System.Object, ByVal e As System.EventArgs) Handles Label1.Click

    End Sub

    Private Sub TextBox2_TextChanged(ByVal sender As System.Object, ByVal e As System.EventArgs) Handles Box_OutputFile.TextChanged

    End Sub

    Private Sub Button1_Click(ByVal sender As System.Object, ByVal e As System.EventArgs) Handles Button1.Click

        '*** InfestSample
        '*** Version 1.10
        '*** August 2 2013
        '***
        '*** For exploration of sampling schemes for determination of insect infestation
        '***
        '*** Copyright 2013 Stephen Heard
        '***
        '*** This program is free software: you can redistribute it and/or modify it under the terms of the GNU General Public License as published by
        '*** the Free Software Foundation, either version 3 of the License, or (at your option) any later version.
        '***
        '*** This program is distributed in the hope that it will be useful, but WITHOUT ANY WARRANTY; without even the implied warranty of
        '*** MERCHANTABILITY or FITNESS FOR A PARTICULAR PURPOSE.  See the GNU General Public License for more details, at <http://www.gnu.org/licenses/>.
        '***
        '***
        '*** Reads in a .csv file with 5 columns and any number of rows
        '***
        '*** Col1: site ID
        '*** Col2: sampling unit (plant, etc.) ID
        '*** Col3: level of attack
        '*** Col4: X coordinate of sampling unit
        '*** Col5: Y coordinate of sampling unit

        Randomize()

        '***
        '*** Open input file and assess file size
        '***
        Dim InputFile As String
        Dim InputFileLength As Integer
        Dim NumberOfSamplingUnits As Integer
        Dim lineoftext As String

        InputFile = Box_InputFile.Text
        FileOpen(1, InputFile, OpenMode.Input)
        InputFileLength = 0
        While Not EOF(1)
            lineoftext = LineInput(1)
            InputFileLength = InputFileLength + 1
        End While
        NumberOfSamplingUnits = InputFileLength - 1
        FileClose(1)

        '***
        '*** Declare variables
        '***
        Dim Site(NumberOfSamplingUnits) As String
        Dim SamplingUnit(NumberOfSamplingUnits) As Integer
        Dim Attack(NumberOfSamplingUnits) As Single
        Dim XCoordinate(NumberOfSamplingUnits) As Single
        Dim UntransformedXCoordinate(NumberOfSamplingUnits) As Single
        Dim YCoordinate(NumberOfSamplingUnits) As Single
        Dim UntransformedYCoordinate(NumberOfSamplingUnits) As Single
        Dim NumberofRandomizations As Integer
        NumberofRandomizations = Box_NumRand.Text
        Dim Randomization As Integer
        Dim SamplingUnitCounter As Integer
        Dim InfestationThreshold(5) As Single
        InfestationThreshold(1) = Box_InfestationThreshold1.Text
        InfestationThreshold(2) = Box_InfestationThreshold2.Text
        InfestationThreshold(3) = Box_InfestationThreshold3.Text
        InfestationThreshold(4) = Box_InfestationThreshold4.Text
        InfestationThreshold(5) = Box_InfestationThreshold5.Text
        Dim TrueAverage As Single
        Dim RandomSamplingArray(NumberofRandomizations, NumberOfSamplingUnits) As Single
        Dim OrderedSamplingArray(2, NumberOfSamplingUnits) As Single
        Dim OrderedSamplingDeviation(2, NumberOfSamplingUnits) As Single
        Dim RandomPick As Integer
        Dim RunningSumOfEstimates As Single
        Dim RunningEstimate As Single
        Dim AverageEstimate(NumberOfSamplingUnits) As Single
        Dim PercentCorrectDecisions(NumberOfSamplingUnits, 5) As Single
        Dim Percentile2point5OfEstimates(NumberOfSamplingUnits) As Single
        Dim Percentile97point5OfEstimates(NumberOfSamplingUnits) As Single
        Dim Percentile95ofDeviations(NumberOfSamplingUnits) As Single
        Dim Percentile95 As Integer
        Dim Percentile2point5 As Integer
        Dim Percentile97point5 As Integer
        Percentile95 = Int(0.95 * NumberofRandomizations) + 1
        Percentile2point5 = Int(0.025 * NumberofRandomizations)
        Percentile97point5 = Int(0.975 * NumberofRandomizations) + 1
        Dim Estimate As Single
        Dim CountCorrect(5) As Integer
        Dim HoldEstimateForSorting(NumberofRandomizations) As Single
        Dim HoldDeviationForSorting(NumberofRandomizations) As Single
        Dim Deviation As Single
        Dim AverageAbsoluteDeviation(NumberOfSamplingUnits) As Single
        Dim StartTransectA As Integer
        StartTransectA = Box_StartTransectA.Text
        Dim EndTransectA As Integer
        EndTransectA = Box_EndTransectA.Text
        Dim StartTransectB As Integer
        Dim EndTransectB As Integer
        If Box_StartTransectB.Text = "" Then
            StartTransectB = 0
            EndTransectB = 0
        Else
            StartTransectB = Box_StartTransectB.Text
            EndTransectB = Box_EndTransectB.Text
        End If
        If EndTransectA > NumberOfSamplingUnits Then EndTransectA = NumberOfSamplingUnits
        If EndTransectB > NumberOfSamplingUnits Then EndTransectB = NumberOfSamplingUnits
        Dim Jitter As Single
        Jitter = Box_Jitter.Text
        Dim JitterVector(6) As Single
        JitterVector(1) = 0
        JitterVector(2) = 0
        JitterVector(3) = Jitter
        JitterVector(4) = Jitter
        JitterVector(5) = -Jitter
        JitterVector(6) = -Jitter
        Dim StartX As Single
        Dim StartY As Single
        Dim OffsetX As Single
        Dim OffsetY As Single
        Dim EndX As Single
        Dim EndY As Single
        Dim Theta As Single
        Dim RotatedX As Single
        Dim RotatedY As Single
        Dim RotatedCoordinateX(NumberOfSamplingUnits) As Single
        Dim RotatedCoordinateY(NumberOfSamplingUnits) As Single
        Dim Transect As Integer
        Dim GlobalIncluded(NumberOfSamplingUnits) As Integer
        Dim NumberOfSamplingUnitsInTransect(6) As Integer
        Dim SortedSixTransects(200) As Integer
        Dim EndOfSST As Integer
        Dim PositionInSST As Integer
        Dim TransectOfSamplingUnits(100, 2) As Single
        Dim StartOfNeededGap As Integer
        Dim EndOfNeededGap As Integer
        Dim TransectsSoFar As Integer
        Dim SamplingUnitID As Integer

        '***
        '*** Reopen input file and read in data
        '***
        FileOpen(1, InputFile, OpenMode.Input)
        '*** Read in and discard the row for column titles
        lineoftext = LineInput(1)
        '*** Now read in the real data
        For SamplingUnitCounter = 1 To NumberOfSamplingUnits
            Input(1, Site(SamplingUnitCounter))
            Input(1, SamplingUnit(SamplingUnitCounter))
            Input(1, Attack(SamplingUnitCounter))
            Input(1, XCoordinate(SamplingUnitCounter))
            Input(1, YCoordinate(SamplingUnitCounter))
        Next SamplingUnitCounter
        FileClose(1)

        For SamplingUnitCounter = 1 To NumberOfSamplingUnits
            UntransformedXCoordinate(SamplingUnitCounter) = XCoordinate(SamplingUnitCounter)
            UntransformedYCoordinate(SamplingUnitCounter) = YCoordinate(SamplingUnitCounter)
        Next SamplingUnitCounter

        '***
        '*** Calculate true average attack
        '***
        For SamplingUnitCounter = 1 To NumberOfSamplingUnits
            TrueAverage = TrueAverage + Attack(SamplingUnitCounter)
        Next SamplingUnitCounter
        TrueAverage = TrueAverage / NumberOfSamplingUnits

        '***
        '*** Simulate random sampling (with replacement) and save infestation estimates to RandomSamplingArray
        '***
        For Randomization = 1 To NumberofRandomizations
            RunningSumOfEstimates = 0
            For SamplingUnitCounter = 1 To NumberOfSamplingUnits
                RandomPick = CInt(Int(Rnd() * NumberOfSamplingUnits) + 1)
                RunningSumOfEstimates = RunningSumOfEstimates + Attack(RandomPick)
                RunningEstimate = RunningSumOfEstimates / SamplingUnitCounter
                RandomSamplingArray(Randomization, SamplingUnitCounter) = RunningEstimate
            Next SamplingUnitCounter
        Next Randomization

        '***
        '*** Calculate average and 95th percentile for absolute deviation of estimates from true mean, for each sample size
        '*** for comparison with ordered sampling
        '***
        For SamplingUnitCounter = 1 To NumberOfSamplingUnits
            For Randomization = 1 To NumberofRandomizations
                Deviation = Math.Abs(RandomSamplingArray(Randomization, SamplingUnitCounter) - TrueAverage)
                HoldDeviationForSorting(Randomization) = Deviation
                AverageAbsoluteDeviation(SamplingUnitCounter) = AverageAbsoluteDeviation(SamplingUnitCounter) + Deviation
            Next Randomization
            AverageAbsoluteDeviation(SamplingUnitCounter) = AverageAbsoluteDeviation(SamplingUnitCounter) / NumberofRandomizations
            Array.Sort(HoldDeviationForSorting)
            Percentile95ofDeviations(SamplingUnitCounter) = HoldDeviationForSorting(Percentile95)
        Next SamplingUnitCounter

        '***
        '*** Now extract averages of all estimates, % correct decisions on InfestationThreshold,
        '*** 2.5th percentile of estimates, and 97.5th percentile of estimates
        '***
        For SamplingUnitCounter = 1 To NumberOfSamplingUnits
            RunningSumOfEstimates = 0
            For counter = 1 To 5
                CountCorrect(counter) = 0
            Next counter
            For Randomization = 1 To NumberofRandomizations
                Estimate = RandomSamplingArray(Randomization, SamplingUnitCounter)
                RunningSumOfEstimates = RunningSumOfEstimates + Estimate
                For counter = 1 To 5
                    If (Estimate - InfestationThreshold(counter)) * (Math.Sign(TrueAverage - InfestationThreshold(counter))) > 0 Then CountCorrect(counter) = CountCorrect(counter) + 1
                Next counter
                HoldEstimateForSorting(Randomization) = Estimate
            Next Randomization

            '*** Calculate the average of all estimates for this number of sampling units (should be statistically equal to TrueAverage)
            AverageEstimate(SamplingUnitCounter) = RunningSumOfEstimates / NumberofRandomizations

            '*** Calculate % correct decisions for each of 5 infestation thresholds for this number of sampling units
            For counter = 1 To 5
                PercentCorrectDecisions(SamplingUnitCounter, counter) = CountCorrect(counter) / NumberofRandomizations * 100
            Next counter

            '*** Find 2.5th and 97.5th percentiles of the estimates for this number of sampling units
            Array.Sort(HoldEstimateForSorting)
            Percentile2point5OfEstimates(SamplingUnitCounter) = HoldEstimateForSorting(Percentile2point5)
            Percentile97point5OfEstimates(SamplingUnitCounter) = HoldEstimateForSorting(Percentile97point5)
        Next SamplingUnitCounter

        '***
        '*** Simulate sampling in labelled order (and backwards) and save infestation estimates to OrderedSamplingArray
        '***
        RunningSumOfEstimates = 0
        For SamplingUnitCounter = 1 To NumberOfSamplingUnits
            RunningSumOfEstimates = RunningSumOfEstimates + Attack(SamplingUnitCounter)
            RunningEstimate = RunningSumOfEstimates / SamplingUnitCounter
            OrderedSamplingArray(1, SamplingUnitCounter) = RunningEstimate
            OrderedSamplingDeviation(1, SamplingUnitCounter) = Math.Abs(RunningEstimate - TrueAverage)
        Next SamplingUnitCounter

        RunningSumOfEstimates = 0
        For SamplingUnitCounter = 1 To NumberOfSamplingUnits
            RunningSumOfEstimates = RunningSumOfEstimates + Attack(NumberOfSamplingUnits - SamplingUnitCounter + 1)
            RunningEstimate = RunningSumOfEstimates / SamplingUnitCounter
            OrderedSamplingArray(2, SamplingUnitCounter) = RunningEstimate
            OrderedSamplingDeviation(2, SamplingUnitCounter) = Math.Abs(RunningEstimate - TrueAverage)
        Next SamplingUnitCounter

        '***
        '*** Simulate sampling along 3 parallel 10m wide transects
        '*** Beginning and end of 1st transect are user-defined by sampling unit number
        '*** There MAY be two sub-transects, A and B, so we use indices 1, 3, 5 for As and 2, 4, 6 for Bs.
        '*** the 3 transects are spaced apart by "jitter" metres
        '***
        '*** Run transect A1 from start sampling unit to end sampling unit
        '*** and A2 and A3 'jitter" metres to left and right
        '***
        StartX = YCoordinate(StartTransectA)
        StartY = XCoordinate(StartTransectA)
        EndX = YCoordinate(EndTransectA)
        EndY = XCoordinate(EndTransectA)
        '*** stretch the transect a little bit to make sure start and end sampling unit are actually included
        If EndX > StartX Then
            StartX = StartX - 1
            EndX = EndX + 1
        Else
            StartX = StartX + 1
            EndX = EndX - 1
        End If

        '*** Transform coordinate system so that (StartX, StartY) becomes (0,0) and (EndX, EndY) becomes (EndX', 0)
        '*** first subtract (StartX, StartY) from each data point to put Start at origin
        '***
        OffsetX = StartX
        OffsetY = StartY
        StartX = StartX - OffsetX
        StartY = StartY - OffsetY
        EndX = EndX - OffsetX
        EndY = EndY - OffsetY
        For SamplingUnitCounter = 1 To NumberOfSamplingUnits
            YCoordinate(SamplingUnitCounter) = YCoordinate(SamplingUnitCounter) - OffsetX
            XCoordinate(SamplingUnitCounter) = XCoordinate(SamplingUnitCounter) - OffsetY
        Next SamplingUnitCounter
        '*** now reflect in X and/or Y as needed to make sure End falls in quadrant I
        If EndX < 0 Then
            EndX = -EndX
            For SamplingUnitCounter = 1 To NumberOfSamplingUnits
                YCoordinate(SamplingUnitCounter) = -YCoordinate(SamplingUnitCounter)
            Next SamplingUnitCounter
        End If
        If EndY < 0 Then
            EndY = -EndY
            For SamplingUnitCounter = 1 To NumberOfSamplingUnits
                XCoordinate(SamplingUnitCounter) = -XCoordinate(SamplingUnitCounter)
            Next SamplingUnitCounter
        End If
        '*** now rotate coordinate system to place (EndX, EndY) at Y=0
        '*** theta is needed angle of rotation for each point
        '*** negative is clockwise (should always be negative, because working in quadrant 1)
        Theta = -Math.Atan(EndY / EndX)
        RotatedX = EndX * Math.Cos(Theta) - EndY * Math.Sin(Theta)
        RotatedY = EndX * Math.Sin(Theta) + EndY * Math.Cos(Theta)
        EndX = RotatedX
        EndY = RotatedY
        For SamplingUnitCounter = 1 To NumberOfSamplingUnits
            RotatedX = YCoordinate(SamplingUnitCounter) * Math.Cos(Theta) - XCoordinate(SamplingUnitCounter) * Math.Sin(Theta)
            RotatedY = YCoordinate(SamplingUnitCounter) * Math.Sin(Theta) + XCoordinate(SamplingUnitCounter) * Math.Cos(Theta)
            RotatedCoordinateX(SamplingUnitCounter) = RotatedX
            RotatedCoordinateY(SamplingUnitCounter) = RotatedY
        Next SamplingUnitCounter

        '*** Check sampling units to see if they are included in transect 1, 3, and 5
        '*** they are included in centre transect if StartX<X<EndX and -5<Y<5
        For Transect = 1 To 5 Step 2
            For SamplingUnitCounter = 1 To NumberOfSamplingUnits
                If (JitterVector(Transect) - 5) < RotatedCoordinateY(SamplingUnitCounter) And RotatedCoordinateY(SamplingUnitCounter) < (JitterVector(Transect) + 5) Then
                    GlobalIncluded(SamplingUnitCounter) = 1
                    NumberOfSamplingUnitsInTransect(Transect) = NumberOfSamplingUnitsInTransect(Transect) + 1
                    TransectOfSamplingUnits(NumberOfSamplingUnitsInTransect(Transect), 1) = SamplingUnitCounter
                    TransectOfSamplingUnits(NumberOfSamplingUnitsInTransect(Transect), 2) = RotatedCoordinateX(SamplingUnitCounter)
                End If
            Next SamplingUnitCounter

            '*** now stick "9999999999" for longitude in remaining places of TransectOfsampling units array
            For SamplingUnitCounter = NumberOfSamplingUnitsInTransect(Transect) + 1 To 100
                TransectOfSamplingUnits(SamplingUnitCounter, 2) = 9999999999
            Next SamplingUnitCounter

            '*** now sort by X, to put them in order of their occurence in the sampling
            TransectOfSamplingUnits = SortedArray(TransectOfSamplingUnits, 2)

            '*** now load into SortedSixTransects array
            '*** and keep track of end of the array in EndofSST
            For SamplingUnitCounter = 1 To NumberOfSamplingUnitsInTransect(Transect)
                SortedSixTransects(EndOfSST + SamplingUnitCounter) = TransectOfSamplingUnits(SamplingUnitCounter, 1)
            Next SamplingUnitCounter
            EndOfSST = EndOfSST + NumberOfSamplingUnitsInTransect(Transect)
        Next Transect

        '*** Now do the B transects, if needed
        '*** code is basically a copy of the A transect code
        If StartTransectB > 0 Then
            StartX = YCoordinate(StartTransectB)
            StartY = XCoordinate(StartTransectB)
            EndX = YCoordinate(EndTransectB)
            EndY = XCoordinate(EndTransectB)
            '*** stretch the transect a little bit to make sure start and end sampling unit are actually included
            If EndX > StartX Then
                StartX = StartX - 1
                EndX = EndX + 1
            Else
                StartX = StartX + 1
                EndX = EndX - 1
            End If

            '*** Transform coordinate system so that (StartX, StartY) becomes (0,0) and (EndX, EndY) becomes (EndX', 0)
            '*** first subtract (StartX, StartY) from each data point to put Start at origin
            '***
            OffsetX = StartX
            OffsetY = StartY
            StartX = StartX - OffsetX
            StartY = StartY - OffsetY
            EndX = EndX - OffsetX
            EndY = EndY - OffsetY
            For SamplingUnitCounter = 1 To NumberOfSamplingUnits
                YCoordinate(SamplingUnitCounter) = YCoordinate(SamplingUnitCounter) - OffsetX
                XCoordinate(SamplingUnitCounter) = XCoordinate(SamplingUnitCounter) - OffsetY
            Next SamplingUnitCounter
            '*** now reflect in X and/or Y as needed to make sure End falls in quadrant I
            If EndX < 0 Then
                EndX = -EndX
                For SamplingUnitCounter = 1 To NumberOfSamplingUnits
                    YCoordinate(SamplingUnitCounter) = -YCoordinate(SamplingUnitCounter)
                Next SamplingUnitCounter
            End If
            If EndY < 0 Then
                EndY = -EndY
                For SamplingUnitCounter = 1 To NumberOfSamplingUnits
                    XCoordinate(SamplingUnitCounter) = -XCoordinate(SamplingUnitCounter)
                Next SamplingUnitCounter
            End If
            '*** then rotate coordinate system to place (EndX, EndY) at Y=0
            '*** theta is needed angle of rotation for each point
            '*** negative is clockwise (should always be negative, because working in quadrant 1)
            Theta = -Math.Atan(EndY / EndX)
            RotatedX = EndX * Math.Cos(Theta) - EndY * Math.Sin(Theta)
            RotatedY = EndX * Math.Sin(Theta) + EndY * Math.Cos(Theta)
            EndX = RotatedX
            EndY = RotatedY
            For SamplingUnitCounter = 1 To NumberOfSamplingUnits
                RotatedX = YCoordinate(SamplingUnitCounter) * Math.Cos(Theta) - XCoordinate(SamplingUnitCounter) * Math.Sin(Theta)
                RotatedY = YCoordinate(SamplingUnitCounter) * Math.Sin(Theta) + XCoordinate(SamplingUnitCounter) * Math.Cos(Theta)
                RotatedCoordinateX(SamplingUnitCounter) = RotatedX
                RotatedCoordinateY(SamplingUnitCounter) = RotatedY
            Next SamplingUnitCounter

            '*** now check sampling units to see if they are included in transect 2, 4, and 6
            '*** they are included in centre transect if StartX<X<EndX and -5<Y<5
            For Transect = 2 To 6 Step 2
                For SamplingUnitCounter = 1 To NumberOfSamplingUnits
                    If (JitterVector(Transect) - 5) < RotatedCoordinateY(SamplingUnitCounter) And RotatedCoordinateY(SamplingUnitCounter) < (JitterVector(Transect) + 5) Then
                        GlobalIncluded(SamplingUnitCounter) = 1
                        NumberOfSamplingUnitsInTransect(Transect) = NumberOfSamplingUnitsInTransect(Transect) + 1
                        TransectOfSamplingUnits(NumberOfSamplingUnitsInTransect(Transect), 1) = SamplingUnitCounter
                        TransectOfSamplingUnits(NumberOfSamplingUnitsInTransect(Transect), 2) = RotatedCoordinateX(SamplingUnitCounter)
                    End If
                Next SamplingUnitCounter

                '*** now stick "9999999999" for longitude in remaining places of TransectOfsampling units array
                For SamplingUnitCounter = NumberOfSamplingUnitsInTransect(Transect) + 1 To 100
                    TransectOfSamplingUnits(SamplingUnitCounter, 2) = 9999999999
                Next SamplingUnitCounter
                '*** now sort by X, to put them in order of their occurence in the sampling
                TransectOfSamplingUnits = SortedArray(TransectOfSamplingUnits, 2)

                '*** now load into SortedSixTransects array
                '*** first moving elements for A transects to make room
                '*** so that B1 comes after A1, B2 after A2, B3 after A3
                '*** need to make room for NumberOfSamplingUnitsInTransect(Transect) new elements in the array

                '*** calculate StartOfNeededGap to be the needed spot of the first element
                '*** e.g. if this is transect 2, then that's right after length of transect 1, etc.
                StartOfNeededGap = 0
                For TransectsSoFar = 1 To Transect - 1
                    StartOfNeededGap = StartOfNeededGap + NumberOfSamplingUnitsInTransect(TransectsSoFar)
                Next TransectsSoFar
                StartOfNeededGap = StartOfNeededGap + 1
                EndOfNeededGap = StartOfNeededGap + NumberOfSamplingUnitsInTransect(Transect) - 1

                '*** now move all later elements up to make room
                EndOfSST = EndOfSST + NumberOfSamplingUnitsInTransect(Transect)
                For SamplingUnitCounter = EndOfSST To EndOfNeededGap + 1 Step -1
                    SortedSixTransects(SamplingUnitCounter) = SortedSixTransects(SamplingUnitCounter - NumberOfSamplingUnitsInTransect(Transect))
                Next SamplingUnitCounter

                '*** now load in the transect where room has been made
                PositionInSST = StartOfNeededGap
                For SamplingUnitCounter = 1 To NumberOfSamplingUnitsInTransect(Transect)
                    SortedSixTransects(PositionInSST) = TransectOfSamplingUnits(SamplingUnitCounter, 1)
                    PositionInSST = PositionInSST + 1
                Next SamplingUnitCounter
            Next Transect
        End If

        '***
        '*** Simulate sampling of sampling units along the transects and save infestation estimates to TransectSamplingArray
        '***
        Dim TransectSamplingArray(EndOfSST) As Single
        Dim TransectSamplingDeviation(EndOfSST) As Single
        RunningSumOfEstimates = 0
        For SamplingUnitCounter = 1 To EndOfSST
            SamplingUnitID = SortedSixTransects(SamplingUnitCounter)
            RunningSumOfEstimates = RunningSumOfEstimates + Attack(SamplingUnitID)
            RunningEstimate = RunningSumOfEstimates / SamplingUnitCounter
            TransectSamplingArray(SamplingUnitCounter) = RunningEstimate
            TransectSamplingDeviation(SamplingUnitCounter) = Math.Abs(RunningEstimate - TrueAverage)
        Next SamplingUnitCounter

        '***
        '*** Output
        '***

        Dim OutputFile As String
        OutputFile = Box_OutputFile.Text
        Dim MapFile As String
        MapFile = Box_MapFile.Text
        FileOpen(1, OutputFile, OpenMode.Output)
        lineoftext = "Sequential Sampling Version 1.00      " & Date.Now
        WriteLine(1, lineoftext)
        WriteLine(1)
        Write(1, "Using data file:   ")
        WriteLine(1, OutputFile)
        Write(1, "True average attack:  ")
        WriteLine(1, TrueAverage)
        Write(1, "Number of replications:  ")
        Write(1, NumberofRandomizations)
        WriteLine(1)
        Write(1, "Transect A:")
        Write(1, StartTransectA)
        WriteLine(1, EndTransectA)
        Write(1, "Transect B:")
        Write(1, StartTransectB)
        WriteLine(1, EndTransectB)
        Write(1, "Jitter:")
        WriteLine(1, Jitter)
        Write(1, "Infestation thresholds:")
        For i = 1 To 5
            Write(1, InfestationThreshold(i))
        Next i
        WriteLine(1)


        '*** Now output:
        '*** Col1: number of sampling units sampled
        '*** Col2: estimates for first randomization, as a sample
        '*** Col3: estimates for second randomization, as another sample
        '*** Col4: average of all estimates, as a check to compare to TrueAverage
        '*** Cols 5, 6, 7, 8, 9: percentage of correct decisions, whether or not infestation > InfestationThreshold1
        '*** Col10: 2.5th percentile of estimates, = lower 95% confidence limit
        '*** Col11: 97.5th percentile of estimates, = upper 95% confidence limit
        '*** Col12: true average (same for all rows, used for plotting)
        '*** Col13: average absolute deviation of estimate from true mean
        '*** Col14: 95th percentile of absolute deviations of estimates from true mean
        '*** Col15: estimate for ordered sampling, counting up
        '*** Col16: estimate for ordered sampling, counting down
        '*** Col17: deviation for ordered sampling, counting up
        '*** Col18: deviation for ordered sampling, counting down
        '*** Col19: estimate for transect sampling
        '*** Col20: deviation for transect sampling
        Write(1, "Number of sampling units")
        Write(1, "Rand1 infestation estimate")
        Write(1, "Rand2 infestation estimate")
        Write(1, "Average estimate")
        Write(1, "Percent correct vs. threshold1")
        Write(1, "Percent correct vs. threshold2")
        Write(1, "Percent correct vs. threshold3")
        Write(1, "Percent correct vs. threshold4")
        Write(1, "Percent correct vs. threshold5")
        Write(1, "2.5th percentile of estimates")
        Write(1, "97.5th percentile of estimates")
        Write(1, "True average")
        Write(1, "average absolute deviation")
        Write(1, "95th percentile deviation")
        Write(1, "OrderUp infestation estimate")
        Write(1, "OrderDown infestation estimate")
        Write(1, "OrderUp deviation")
        Write(1, "OrderDown deviation")
        Write(1, "Transect estimate")
        Write(1, "Transect deviation")
        WriteLine(1)

        For SamplingUnitCounter = 1 To NumberOfSamplingUnits
            Write(1, SamplingUnitCounter)
            Write(1, RandomSamplingArray(1, SamplingUnitCounter))
            Write(1, RandomSamplingArray(2, SamplingUnitCounter))
            Write(1, AverageEstimate(SamplingUnitCounter))
            For counter = 1 To 5
                Write(1, PercentCorrectDecisions(SamplingUnitCounter, counter))
            Next counter
            Write(1, Percentile2point5OfEstimates(SamplingUnitCounter))
            Write(1, Percentile97point5OfEstimates(SamplingUnitCounter))
            Write(1, TrueAverage)
            Write(1, AverageAbsoluteDeviation(SamplingUnitCounter))
            Write(1, Percentile95ofDeviations(SamplingUnitCounter))
            Write(1, OrderedSamplingArray(1, SamplingUnitCounter))
            Write(1, OrderedSamplingArray(2, SamplingUnitCounter))
            Write(1, OrderedSamplingDeviation(1, SamplingUnitCounter))
            Write(1, OrderedSamplingDeviation(2, SamplingUnitCounter))
            If SamplingUnitCounter <= EndOfSST Then
                Write(1, TransectSamplingArray(SamplingUnitCounter))
                Write(1, TransectSamplingDeviation(SamplingUnitCounter))
            Else
                Write(1, "NA")
                Write(1, "NA")
            End If
            WriteLine(1)
        Next SamplingUnitCounter
        FileClose(1)

        '*** Output file with map of transects
        FileOpen(1, MapFile, OpenMode.Output)
        lineoftext = "Sequential Sampling Version 1.00      " & Date.Now
        WriteLine(1, lineoftext)
        WriteLine(1)
        Write(1, "Using data file:   ")
        WriteLine(1, OutputFile)
        WriteLine(1)
        '***
        '*** Now output:
        '*** Col1: sampling unit number
        '*** Col2: untransformed X coordinate (longitude in metres)
        '*** Col3: untransformed Y coordinate (latitude in metres)
        '*** Col4: sampling unit included (1) or excluded (0)
        Write(1, "sampling unit number")
        Write(1, "longitude in metres")
        Write(1, "latitude in metres")
        Write(1, "included in a transect?")
        WriteLine(1)

        For SamplingUnitCounter = 1 To NumberOfSamplingUnits

            Write(1, SamplingUnitCounter)
            Write(1, UntransformedYCoordinate(SamplingUnitCounter))
            Write(1, UntransformedXCoordinate(SamplingUnitCounter))
            Write(1, GlobalIncluded(SamplingUnitCounter))
            WriteLine(1)
        Next SamplingUnitCounter
        WriteLine(1)

        FileClose(1)
        MessageBox.Show("Execution completed")
        End

    End Sub

    Function SortedArray(ByVal ArrayName As Array, ByVal ColumnForSort As Integer)
        '*** takes as input an array 
        '*** bubble-sorts it by desired column
        '*** then returns the sorted array to the main program
        Dim NumberOfRows As Integer
        Dim NumberOfColumns As Integer
        Dim row As Integer
        Dim comparerow As Integer
        Dim column As Integer
        NumberOfRows = ArrayName.GetUpperBound(0)
        NumberOfColumns = ArrayName.GetUpperBound(1)
        For row = 1 To NumberOfRows - 1
            For comparerow = row + 1 To NumberOfRows
                If ArrayName(row, ColumnForSort) > ArrayName(comparerow, ColumnForSort) Then
                    For column = 1 To NumberOfColumns
                        SwapSingle(ArrayName(row, column), ArrayName(comparerow, column))
                    Next
                End If
            Next comparerow
        Next row
        SortedArray = ArrayName
    End Function

    Sub SwapSingle(ByRef item1, ByRef item2)
        '***
        '*** items are of type single
        '***
        Dim holder As Single
        holder = item1
        item1 = item2
        item2 = holder
    End Sub

    Private Sub Label4_Click(ByVal sender As System.Object, ByVal e As System.EventArgs) Handles Label4.Click

    End Sub

    Private Sub Label5_Click(ByVal sender As System.Object, ByVal e As System.EventArgs) Handles Label5.Click

    End Sub

    Private Sub Label10_Click(ByVal sender As System.Object, ByVal e As System.EventArgs) Handles Label10.Click

    End Sub

    Private Sub Label12_Click(ByVal sender As System.Object, ByVal e As System.EventArgs) Handles Label12.Click

    End Sub

    Private Sub TextBox2_TextChanged_1(ByVal sender As System.Object, ByVal e As System.EventArgs) Handles Box_StartTransectB.TextChanged

    End Sub

    Private Sub Box_InputFile_TextChanged(ByVal sender As System.Object, ByVal e As System.EventArgs) Handles Box_InputFile.TextChanged

    End Sub

    Private Sub Button2_Click(ByVal sender As System.Object, ByVal e As System.EventArgs) Handles Button2.Click
        Dim ofd As New OpenFileDialog
        If ofd.ShowDialog() = Windows.Forms.DialogResult.OK Then
            Box_InputFile.Text = ofd.FileName
        End If
    End Sub

    Private Sub Button3_Click(ByVal sender As System.Object, ByVal e As System.EventArgs) Handles Button3.Click
        Dim ofd As New OpenFileDialog
        If ofd.ShowDialog() = Windows.Forms.DialogResult.OK Then
            Box_OutputFile.Text = ofd.FileName
        End If
    End Sub

    Private Sub Button4_Click(ByVal sender As System.Object, ByVal e As System.EventArgs) Handles Button4.Click
        Dim ofd As New OpenFileDialog
        If ofd.ShowDialog() = Windows.Forms.DialogResult.OK Then
            Box_MapFile.Text = ofd.FileName
        End If
    End Sub

    Private Sub Button5_Click(ByVal sender As System.Object, ByVal e As System.EventArgs) Handles Button5.Click
        Dim file_path As String = "Help\InfestSampleHelp.htm"
        System.Diagnostics.Process.Start(file_path)
    End Sub

    Private Sub Label14_Click(ByVal sender As System.Object, ByVal e As System.EventArgs) Handles Label14.Click

    End Sub

    Private Sub Button6_Click(ByVal sender As System.Object, ByVal e As System.EventArgs) Handles Button6.Click
        Dim fbd As New FolderBrowserDialog
        fbd.RootFolder = Environment.SpecialFolder.MyComputer
        If fbd.ShowDialog = DialogResult.OK Then
            Box_OutputFile.Text = fbd.SelectedPath
        End If
    End Sub

    Private Sub Button7_Click(ByVal sender As System.Object, ByVal e As System.EventArgs) Handles Button7.Click
        Dim fbd As New FolderBrowserDialog
        fbd.RootFolder = Environment.SpecialFolder.MyComputer
        If fbd.ShowDialog = DialogResult.OK Then
            Box_MapFile.Text = fbd.SelectedPath
        End If
    End Sub
End Class
