# Supplementary material for: A Simulation Approach to Assessing Sampling Strategies for Insect Pests: An Example with the Balsam Gall Midge
Source: PLoS One. 2013 Dec 23;8(12):e82618. doi: 10.1371/journal.pone.0082618 (PMC3871163; doi:10.1371/journal.pone.0082618)
Supplement: Software S4 — Zipped version of Visual Studio project folder for software InfestSample version 1.10. (ZIP) [file pone.0082618.s011.zip]

Archive with 66 entries (53 files):
- InfestSample110/InfestSample 1.10.sln
- InfestSample110/InfestSample 1.10.suo
- InfestSample110/InfestSample 1.10/
- InfestSample110/InfestSample 1.10/bin/
- InfestSample110/InfestSample 1.10/bin/Debug/
- InfestSample110/InfestSample 1.10/bin/Debug/Help/
- InfestSample110/InfestSample 1.10/bin/Debug/Help/InfestSampleHelp.htm
- InfestSample110/InfestSample 1.10/bin/Debug/InfestSample 1.10.exe
- InfestSample110/InfestSample 1.10/bin/Debug/InfestSample 1.10.pdb
- InfestSample110/InfestSample 1.10/bin/Debug/InfestSample 1.10.vshost.exe
- InfestSample110/InfestSample 1.10/bin/Debug/InfestSample 1.10.vshost.exe.manifest
- InfestSample110/InfestSample 1.10/bin/Debug/InfestSample 1.10.xml
- InfestSample110/InfestSample 1.10/bin/Debug/Sequential Sampling 1.00.vshost.exe.manifest
- InfestSample110/InfestSample 1.10/bin/Debug/WindowsApplication1.vshost.exe
- InfestSample110/InfestSample 1.10/bin/Debug/WindowsApplication1.vshost.exe.manifest
- InfestSample110/InfestSample 1.10/bin/Release/
- InfestSample110/InfestSample 1.10/bin/Release/Help/
- InfestSample110/InfestSample 1.10/bin/Release/Help/InfestSampleHelp.htm
- InfestSample110/InfestSample 1.10/bin/Release/InfestSample 1.10.exe
- InfestSample110/InfestSample 1.10/bin/Release/InfestSample 1.10.pdb
- InfestSample110/InfestSample 1.10/bin/Release/InfestSample 1.10.xml
- InfestSample110/InfestSample 1.10/Form1.Designer.vb
- InfestSample110/InfestSample 1.10/Form1.resx
- InfestSample110/InfestSample 1.10/Form1.vb
- InfestSample110/InfestSample 1.10/InfestSample 1.10.sln
- InfestSample110/InfestSample 1.10/InfestSample 1.10.suo
- InfestSample110/InfestSample 1.10/InfestSample 1.10.vbproj
- InfestSample110/InfestSample 1.10/InfestSample 1.10.vbproj.user
- InfestSample110/InfestSample 1.10/My Project/
- InfestSample110/InfestSample 1.10/My Project/Application.Designer.vb
- InfestSample110/InfestSample 1.10/My Project/Application.myapp
- InfestSample110/InfestSample 1.10/My Project/AssemblyInfo.vb
- InfestSample110/InfestSample 1.10/My Project/Resources.Designer.vb
- InfestSample110/InfestSample 1.10/My Project/Resources.resx
- InfestSample110/InfestSample 1.10/My Project/Settings.Designer.vb
- InfestSample110/InfestSample 1.10/My Project/Settings.settings
- InfestSample110/InfestSample 1.10/obj/
- InfestSample110/InfestSample 1.10/obj/x86/
- InfestSample110/InfestSample 1.10/obj/x86/Debug/
- InfestSample110/InfestSample 1.10/obj/x86/Debug/DesignTimeResolveAssemblyReferences.cache
- InfestSample110/InfestSample 1.10/obj/x86/Debug/DesignTimeResolveAssemblyReferencesInput.cache
- InfestSample110/InfestSample 1.10/obj/x86/Debug/GenerateResource.read.1.tlog
- InfestSample110/InfestSample 1.10/obj/x86/Debug/GenerateResource.write.1.tlog
- InfestSample110/InfestSample 1.10/obj/x86/Debug/InfestSample 1.10.exe
- InfestSample110/InfestSample 1.10/obj/x86/Debug/InfestSample 1.10.pdb
- InfestSample110/InfestSample 1.10/obj/x86/Debug/InfestSample 1.10.vbproj.FileListAbsolute.txt
- InfestSample110/InfestSample 1.10/obj/x86/Debug/InfestSample 1.10.xml
- InfestSample110/InfestSample 1.10/obj/x86/Debug/TempPE/
- InfestSample110/InfestSample 1.10/obj/x86/Debug/TempPE/My Project.Resources.Designer.vb.dll
- InfestSample110/InfestSample 1.10/obj/x86/Debug/WindowsApplication1.Form1.resources
- InfestSample110/InfestSample 1.10/obj/x86/Debug/WindowsApplication1.Resources.resources
- InfestSample110/InfestSample 1.10/obj/x86/Release/
- InfestSample110/InfestSample 1.10/obj/x86/Release/DesignTimeResolveAssemblyReferences.cache
- InfestSample110/InfestSample 1.10/obj/x86/Release/DesignTimeResolveAssemblyReferencesInput.cache
- InfestSample110/InfestSample 1.10/obj/x86/Release/GenerateResource.read.1.tlog
- InfestSample110/InfestSample 1.10/obj/x86/Release/GenerateResource.write.1.tlog
- InfestSample110/InfestSample 1.10/obj/x86/Release/InfestSample 1.10.exe
- InfestSample110/InfestSample 1.10/obj/x86/Release/InfestSample 1.10.pdb
- InfestSample110/InfestSample 1.10/obj/x86/Release/InfestSample 1.10.vbproj.FileListAbsolute.txt
- InfestSample110/InfestSample 1.10/obj/x86/Release/InfestSample 1.10.xml
- InfestSample110/InfestSample 1.10/obj/x86/Release/TempPE/
- InfestSample110/InfestSample 1.10/obj/x86/Release/TempPE/My Project.Resources.Designer.vb.dll
- InfestSample110/InfestSample 1.10/obj/x86/Release/WindowsApplication1.Form1.resources
- InfestSample110/InfestSample 1.10/obj/x86/Release/WindowsApplication1.Resources.resources
- InfestSample110/InfestSampleHelp.htm
- InfestSample110/InfestSampleHelp.txt
