# Supplementary material for: A Simulation Approach to Assessing Sampling Strategies for Insect Pests: An Example with the Balsam Gall Midge
Source: PLoS One. 2013 Dec 23;8(12):e82618. doi: 10.1371/journal.pone.0082618 (PMC3871163; doi:10.1371/journal.pone.0082618)
Supplement: Software S4 — Zipped version of Visual Studio project folder for software InfestSample version 1.10. (ZIP) [file pone.0082618.s011.zip › InfestSample110/InfestSample 1.10/InfestSample 1.10.sln]

Microsoft Visual Studio Solution File, Format Version 11.00
# Visual Basic Express 2010
Project("{F184B08F-C81C-45F6-A57F-5ABD9991F28F}") = "InfestSample 1.10", "InfestSample 1.10.vbproj", "{638538EB-5BD0-4497-B127-2F26DB76B680}"
EndProject
Global
	GlobalSection(SolutionConfigurationPlatforms) = preSolution
		Debug|x86 = Debug|x86
		Release|x86 = Release|x86
	EndGlobalSection
	GlobalSection(ProjectConfigurationPlatforms) = postSolution
		{638538EB-5BD0-4497-B127-2F26DB76B680}.Debug|x86.ActiveCfg = Debug|x86
		{638538EB-5BD0-4497-B127-2F26DB76B680}.Debug|x86.Build.0 = Debug|x86
		{638538EB-5BD0-4497-B127-2F26DB76B680}.Release|x86.ActiveCfg = Release|x86
		{638538EB-5BD0-4497-B127-2F26DB76B680}.Release|x86.Build.0 = Release|x86
	EndGlobalSection
	GlobalSection(SolutionProperties) = preSolution
		HideSolutionNode = FALSE
	EndGlobalSection
EndGlobal
