# Supplementary material for: A Simulation Approach to Assessing Sampling Strategies for Insect Pests: An Example with the Balsam Gall Midge
Source: PLoS One. 2013 Dec 23;8(12):e82618. doi: 10.1371/journal.pone.0082618 (PMC3871163; doi:10.1371/journal.pone.0082618)
Supplement: Software S4 — Zipped version of Visual Studio project folder for software InfestSample version 1.10. (ZIP) [file pone.0082618.s011.zip › InfestSample110/InfestSample 1.10/InfestSample 1.10.vbproj.user]

<?xml version="1.0" encoding="utf-8"?>
<Project ToolsVersion="4.0" xmlns="http://schemas.microsoft.com/developer/msbuild/2003">
  <PropertyGroup>
    <ProjectView>ShowAllFiles</ProjectView>
    <PublishUrlHistory>publish\</PublishUrlHistory>
    <InstallUrlHistory />
    <SupportUrlHistory />
    <UpdateUrlHistory />
    <BootstrapperUrlHistory />
    <ErrorReportUrlHistory />
    <FallbackCulture>en-US</FallbackCulture>
    <VerifyUploadedFiles>false</VerifyUploadedFiles>
  </PropertyGroup>
</Project>
