# Supplementary material for: A Simulation Approach to Assessing Sampling Strategies for Insect Pests: An Example with the Balsam Gall Midge
Source: PLoS One. 2013 Dec 23;8(12):e82618. doi: 10.1371/journal.pone.0082618 (PMC3871163; doi:10.1371/journal.pone.0082618)
Supplement: Software S4 — Zipped version of Visual Studio project folder for software InfestSample version 1.10. (ZIP) [file pone.0082618.s011.zip › InfestSample110/InfestSample 1.10/My Project/Application.Designer.vb]

'------------------------------------------------------------------------------
' <auto-generated>
'     This code was generated by a tool.
'     Runtime Version:4.0.30319.269
'
'     Changes to this file may cause incorrect behavior and will be lost if
'     the code is regenerated.
' </auto-generated>
'------------------------------------------------------------------------------

Option Strict On
Option Explicit On


Namespace My
    
    'NOTE: This file is auto-generated; do not modify it directly.  To make changes,
    ' or if you encounter build errors in this file, go to the Project Designer
    ' (go to Project Properties or double-click the My Project node in
    ' Solution Explorer), and make changes on the Application tab.
    '
    Partial Friend Class MyApplication
        
        <Global.System.Diagnostics.DebuggerStepThroughAttribute()>  _
        Public Sub New()
            MyBase.New(Global.Microsoft.VisualBasic.ApplicationServices.AuthenticationMode.Windows)
            Me.IsSingleInstance = false
            Me.EnableVisualStyles = true
            Me.SaveMySettingsOnExit = true
            Me.ShutDownStyle = Global.Microsoft.VisualBasic.ApplicationServices.ShutdownMode.AfterMainFormCloses
        End Sub
        
        <Global.System.Diagnostics.DebuggerStepThroughAttribute()>  _
        Protected Overrides Sub OnCreateMainForm()
            Me.MainForm = Global.WindowsApplication1.Form1
        End Sub
    End Class
End Namespace
