# Supplementary material for: A Simulation Approach to Assessing Sampling Strategies for Insect Pests: An Example with the Balsam Gall Midge
Source: PLoS One. 2013 Dec 23;8(12):e82618. doi: 10.1371/journal.pone.0082618 (PMC3871163; doi:10.1371/journal.pone.0082618)
Supplement: Software S4 — Zipped version of Visual Studio project folder for software InfestSample version 1.10. (ZIP) [file pone.0082618.s011.zip › InfestSample110/InfestSample 1.10/My Project/AssemblyInfo.vb]

Imports System
Imports System.Reflection
Imports System.Runtime.InteropServices

' General Information about an assembly is controlled through the following 
' set of attributes. Change these attribute values to modify the information
' associated with an assembly.

' Review the values of the assembly attributes

<Assembly: AssemblyTitle("WindowsApplication1")> 
<Assembly: AssemblyDescription("")> 
<Assembly: AssemblyCompany("")> 
<Assembly: AssemblyProduct("WindowsApplication1")> 
<Assembly: AssemblyCopyright("Copyright ©  2012")> 
<Assembly: AssemblyTrademark("")> 

<Assembly: ComVisible(False)>

'The following GUID is for the ID of the typelib if this project is exposed to COM
<Assembly: Guid("40db70fb-2ca2-4ecb-8218-cc22f5111444")> 

' Version information for an assembly consists of the following four values:
'
'      Major Version
'      Minor Version 
'      Build Number
'      Revision
'
' You can specify all the values or you can default the Build and Revision Numbers 
' by using the '*' as shown below:
' <Assembly: AssemblyVersion("1.0.*")> 

<Assembly: AssemblyVersion("1.0.0.0")> 
<Assembly: AssemblyFileVersion("1.0.0.0")> 
