# Supplementary material for: A Simulation Approach to Assessing Sampling Strategies for Insect Pests: An Example with the Balsam Gall Midge
Source: PLoS One. 2013 Dec 23;8(12):e82618. doi: 10.1371/journal.pone.0082618 (PMC3871163; doi:10.1371/journal.pone.0082618)
Supplement: Software S4 — Zipped version of Visual Studio project folder for software InfestSample version 1.10. (ZIP) [file pone.0082618.s011.zip › InfestSample110/InfestSample 1.10/obj/x86/Release/InfestSample 1.10.vbproj.FileListAbsolute.txt]

C:\Users\sheard\Documents\Visual Studio Projects\InfestSample110\InfestSample 1.10\bin\Release\InfestSample 1.10.exe
C:\Users\sheard\Documents\Visual Studio Projects\InfestSample110\InfestSample 1.10\bin\Release\InfestSample 1.10.pdb
C:\Users\sheard\Documents\Visual Studio Projects\InfestSample110\InfestSample 1.10\bin\Release\InfestSample 1.10.xml
C:\Users\sheard\Documents\Visual Studio Projects\InfestSample110\InfestSample 1.10\obj\x86\Release\ResolveAssemblyReference.cache
C:\Users\sheard\Documents\Visual Studio Projects\InfestSample110\InfestSample 1.10\obj\x86\Release\WindowsApplication1.Form1.resources
C:\Users\sheard\Documents\Visual Studio Projects\InfestSample110\InfestSample 1.10\obj\x86\Release\WindowsApplication1.Resources.resources
C:\Users\sheard\Documents\Visual Studio Projects\InfestSample110\InfestSample 1.10\obj\x86\Release\GenerateResource.read.1.tlog
C:\Users\sheard\Documents\Visual Studio Projects\InfestSample110\InfestSample 1.10\obj\x86\Release\GenerateResource.write.1.tlog
C:\Users\sheard\Documents\Visual Studio Projects\InfestSample110\InfestSample 1.10\obj\x86\Release\InfestSample 1.10.exe
C:\Users\sheard\Documents\Visual Studio Projects\InfestSample110\InfestSample 1.10\obj\x86\Release\InfestSample 1.10.xml
C:\Users\sheard\Documents\Visual Studio Projects\InfestSample110\InfestSample 1.10\obj\x86\Release\InfestSample 1.10.pdb
